# Supplementary material for: Pharmacokinetic Variability Drives Palbociclib-Induced Neutropenia in Metastatic Breast Cancer Patients: Drug–Drug Interactions Are the Usual Suspects
Source: Pharmaceutics. 2022 Apr 11;14(4):841. doi: 10.3390/pharmaceutics14040841 (PMC9032884; doi:10.3390/pharmaceutics14040841)
Supplement: Supplementary file 1 [file pharmaceutics-14-00841-s001.zip]

Archive with 1 entries (1 files):
- pharmaceutics-1650008-supplementary.pdf
